# Supplementary material for: Fisher–Shannon Investigation of the Effect of Nonlinearity of Discrete Langevin Model on Behavior of Extremes in Generated Time Series
Source: Entropy (Basel). 2023 Dec 12;25(12):1650. doi: 10.3390/e25121650 (PMC10742732; doi:10.3390/e25121650)
Supplement: Supplementary file 1 [file entropy-25-01650-s001.zip]

Archive with 1 entries (1 files):
- entropy-2737974-supplementary.pdf
